# Supplementary material for: Quality Characteristics of Raspberry Fruits from Dormancy Plants and Their Feasibility as Food Ingredients
Source: Foods. 2023 Dec 11;12(24):4443. doi: 10.3390/foods12244443 (PMC10742829; doi:10.3390/foods12244443)
Supplement: Supplementary file 1 [file foods-12-04443-s001.zip]

Archive with 1 entries (1 files):
- foods-2760677-supplementary.pdf
